# Supplementary material for: Sampling strategies for species with high breeding-site fidelity: A case study in burrow-nesting seabirds
Source: PLoS One. 2019 Aug 27;14(8):e0221625. doi: 10.1371/journal.pone.0221625 (PMC6711508; doi:10.1371/journal.pone.0221625)
Supplement: S1 File — (CSV) [file pone.0221625.s001.csv]

Island	Plot	No.Burrows	No.Responses
Inishvickillane	1	25	3
Inishvickillane	2	8	0
Inishvickillane	3	5	0
Inishvickillane	4	2	0
Inishvickillane	5	1	0
Inishvickillane	6	0	0
Inishvickillane	7	4	0
Inishvickillane	8	9	0
Inishvickillane	9	1	0
Inishvickillane	10	0	0
Inishvickillane	11	1	0
Inishvickillane	12	3	0
Inishvickillane	13	6	0
Inishvickillane	14	0	0
Inishvickillane	15	0	0
Inishvickillane	16	8	0
Inishvickillane	17	2	0
Inishvickillane	18	5	0
Inishvickillane	19	1	0
Inishvickillane	20	6	0
Inishvickillane	21	1	0
Inishvickillane	22	25	0
Inishvickillane	23	56	6
Inishvickillane	24	52	7
Inishvickillane	25	0	0
Inishvickillane	26	0	0
Inishvickillane	27	1	0
Inishvickillane	28	0	0
Inishvickillane	29	6	0
Inishvickillane	30	6	0
Inishvickillane	31	6	0
Inishvickillane	32	1	0
Inishvickillane	33	3	0
Inishvickillane	34	3	0
Inishvickillane	35	1	0
Inishvickillane	36	0	0
Inishvickillane	37	20	0
Inishvickillane	38	37	0
Inishvickillane	39	14	0
Inishvickillane	40	34	2
Inishvickillane	41	23	6
Inishvickillane	42	2	0
Inishvickillane	43	3	0
Inishvickillane	44	5	0
Inishvickillane	45	1	0
Inishvickillane	46	10	0
Inishvickillane	47	6	0
Inishvickillane	48	2	0
Inishvickillane	49	16	0
Inishvickillane	50	2	0
Inishvickillane	51	18	2
Inishvickillane	52	4	0
Inishvickillane	53	4	0
Inishvickillane	54	22	0
Inishvickillane	55	10	0
Inishvickillane	56	4	0
Inishvickillane	57	0	0
Inishvickillane	58	2	0
Inishvickillane	59	5	0
Inishvickillane	60	6	0
Inishvickillane	61	29	2
Inishvickillane	62	2	0
Inishvickillane	63	12	0
Inishvickillane	64	3	0
Inishvickillane	65	4	0
Inishvickillane	66	7	0
Inishvickillane	67	3	0
Inishvickillane	68	3	0
Inishvickillane	69	0	0
Inishvickillane	70	0	0
Inishvickillane	71	7	0
Inishvickillane	72	0	0
Inishvickillane	73	0	0
Inishvickillane	74	0	0
Inishvickillane	75	0	0
Inishvickillane	76	8	0
Inishvickillane	77	0	0
Inishvickillane	78	1	0
Inishvickillane	79	6	0
Inishvickillane	80	5	0
Inishvickillane	81	5	0
Inishvickillane	82	12	4
Inishvickillane	83	0	0
Inishvickillane	84	15	1
Inishvickillane	85	11	0
Inishvickillane	86	14	0
Inishvickillane	87	0	0
Inishvickillane	88	3	0
Inishvickillane	89	0	0
Inishvickillane	90	0	0
Inishvickillane	91	10	2
Inishvickillane	92	4	2
Inishvickillane	93	4	0
Inishvickillane	94	0	0
Inishvickillane	95	0	0
Inishvickillane	96	1	0
Inishvickillane	97	12	4
Inishvickillane	98	3	0
Inishvickillane	99	0	0
Inishvickillane	100	10	0
Inishvickillane	101	6	0
Inishvickillane	102	1	0
Inishvickillane	103	0	0
Inishvickillane	104	3	0
Inishvickillane	105	2	0
Inishvickillane	106	6	0
Inishvickillane	107	0	0
Inishvickillane	108	13	0
Inishvickillane	109	3	0
Inishvickillane	110	0	0
Inishvickillane	111	0	0
Inishvickillane	112	0	0
Inishvickillane	113	0	0
Inishvickillane	114	3	0
Inishvickillane	115	1	0
Inishvickillane	116	3	2
Inishvickillane	117	0	0
Inishvickillane	118	10	6
Inishvickillane	119	6	0
Inishvickillane	120	2	0
Inishvickillane	121	0	0
Inishvickillane	122	1	0
Inishvickillane	123	0	0
Inishvickillane	124	14	6
Inishvickillane	125	0	0
Inishvickillane	126	9	0
Inishvickillane	127	6	0
Inishvickillane	128	7	0
Inishvickillane	129	39	2
Inishvickillane	130	13	6
Inishvickillane	131	14	4
Inishvickillane	132	4	0
Inishvickillane	133	27	4
Inishvickillane	134	18	7
Inishvickillane	135	1	0
Inishvickillane	136	55	12
Inishvickillane	137	23	4
Inishvickillane	138	42	35
Inishvickillane	139	12	6
Inishvickillane	140	0	0
Inishvickillane	141	24	10
Inishvickillane	142	22	7
Inishvickillane	143	10	2
Inishvickillane	144	11	6
Inishvickillane	145	9	7
Inishvickillane	146	11	6
Inishvickillane	147	0	0
Inishvickillane	148	14	6
Inishvickillane	149	11	6
Inishvickillane	150	15	7
Inishvickillane	151	19	13
Inishvickillane	152	0	0
Inishvickillane	153	0	0
Inishvickillane	154	0	0
Inishvickillane	155	0	0
Inishvickillane	156	0	0
Inishvickillane	157	0	0
Inishvickillane	158	3	0
Inishvickillane	159	2	0
Inishvickillane	160	0	0
Inishvickillane	161	0	0
Inishvickillane	162	0	0
Inishvickillane	163	3	0
Inishvickillane	164	0	0
Inishvickillane	165	0	0
Inishvickillane	166	4	0
Inishvickillane	167	0	0
Inishvickillane	168	1	0
Inishvickillane	169	1	0
Inishvickillane	170	0	0
Inishvickillane	171	0	0
Inishvickillane	172	1	0
Inishvickillane	173	0	0
Inishvickillane	174	0	0
Inishvickillane	175	0	0
Inishvickillane	176	0	0
Inishvickillane	177	3	2
Inishvickillane	178	0	0
Inishvickillane	179	0	0
Inishvickillane	180	0	0
Inishvickillane	181	0	0
Inishvickillane	182	0	0
Inishvickillane	183	0	0
Inishvickillane	184	6	0
Inishvickillane	185	4	1
Inishvickillane	186	15	7
Inishvickillane	187	6	1
Inishvickillane	188	6	0
Inishvickillane	189	0	0
Inishvickillane	190	1	0
Inishvickillane	191	4	0
Inishvickillane	192	0	0
Inishvickillane	193	0	0
Inishvickillane	194	3	0
Inishvickillane	195	9	8
Inishvickillane	196	0	0
Skomer	1	4	0
Skomer	2	71	31
Skomer	3	2	0
Skomer	4	16	8
Skomer	5	66	16
Skomer	6	4	0
Skomer	7	45	12
Skomer	8	60	20
Skomer	9	214	55
Skomer	10	29	12
Skomer	11	61	27
Skomer	12	6	0
Skomer	13	1	0
Skomer	14	12	0
Skomer	15	6	0
Skomer	16	15	2
Skomer	17	20	7
Skomer	18	161	42
Skomer	19	23	4
Skomer	20	13	6
Skomer	21	4	0
Skomer	22	110	55
Skomer	23	7	0
Skomer	24	7	0
Skomer	25	6	2
Skomer	26	3	0
Skomer	27	5	2
Skomer	28	55	25
Skomer	29	27	6
Skomer	30	285	190
Skomer	31	14	1
Skomer	32	36	8
Skomer	33	2	1
Skomer	34	24	3
Skomer	35	2	0
Skomer	36	13	3
Skomer	37	19	2
Skomer	38	4	1
Skomer	39	1	0
Skomer	40	5	2
Skomer	41	11	3
Skomer	42	12	2
Skomer	43	1	0
Skomer	44	16	6
Skomer	45	92	33
Skomer	46	37	12
Skomer	47	91	41
Skomer	48	162	24
Skomer	49	130	33
Skomer	50	25	6
Skomer	51	11	0
Skomer	52	2	0
Skomer	53	8	1
Skomer	54	24	3
Skomer	55	9	0
Skomer	56	2	0
Skomer	57	2	0
Skomer	58	0	0
Skomer	59	14	0
Skomer	60	2	0
Skomer	61	0	0
Skomer	62	0	0
Skomer	63	8	0
Skomer	64	55	3
Skomer	65	13	3
Skomer	66	7	0
Skomer	67	5	2
Skomer	68	14	0
Skomer	69	37	19
Skomer	70	319	73
Skomer	71	43	3
Skomer	72	5	0
Skomer	73	14	2
Skomer	74	3	0
Skomer	75	17	0
Skomer	76	10	0
Skomer	77	2	0
Skomer	78	4	0
Skomer	79	0	0
Skomer	80	0	0
Skomer	81	4	0
Skomer	82	19	8
Skomer	83	23	11
Skomer	84	13	4
Skomer	85	72	38
Skomer	86	21	5
Skomer	87	2	1
Skomer	88	7	0
Skomer	89	35	9
Skomer	90	4	3
Skomer	91	336	94
Skomer	92	155	82
Skomer	93	23	3
Skomer	94	68	12
Skomer	95	4	0
Skomer	96	9	0
Skomer	97	7	1
Skomer	98	24	0
Skomer	99	52	16
Skomer	100	8	1
Skomer	101	42	11
Skomer	102	1	0
Skomer	103	11	3
Skomer	104	3	0
Skomer	105	15	5
Skomer	106	8	4
Skomer	107	34	11
Skomer	108	40	22
Skomer	109	58	29
Skomer	110	31	8
Skomer	111	69	34
Skomer	112	83	53
Skomer	113	4	1
Skomer	114	20	0
Skomer	115	18	0
Skomer	116	13	0
Skomer	117	5	0
Skomer	118	102	23
Skomer	119	7	0
Skomer	120	46	16
Skomer	121	27	6
Skomer	122	65	24
Skomer	123	18	6
Skomer	124	38	15
Skomer	125	36	20
Skomer	126	162	69
Skomer	127	84	24
Skomer	128	34	12
Skomer	129	14	8
Skomer	130	69	32
Skomer	131	42	15
Skomer	132	16	6
Skomer	133	303	51
Skomer	134	399	75
Skomer	135	103	32
Skomer	136	0	0
Skomer	137	3	1
Skomer	138	4	1
Skomer	139	6	1
Skomer	140	10	0
Skomer	141	34	3
Skomer	142	5	0
Skomer	143	17	5
Skomer	144	7	2
Skomer	145	9	5
Skomer	146	39	19
Skomer	147	12	2
Skomer	148	26	5
Skomer	149	12	6
Skomer	150	31	13
Skomer	151	12	5
Skomer	152	35	15
Skomer	153	17	8
Skomer	154	20	8
Skomer	155	45	29
Skomer	156	7	1
Skomer	157	113	64
Skomer	158	166	93
Skomer	159	214	86
Skomer	160	223	35
Skomer	161	197	71
Skomer	162	32	11
Skomer	163	97	30
Skomer	164	156	41
Skomer	165	176	34
Skomer	166	46	11
Skomer	167	15	4
Skomer	168	39	17
Skomer	169	23	6
Skomer	170	51	20
Skomer	171	22	2
Skomer	172	24	10
Skomer	173	22	5
Skomer	174	5	1
Skomer	175	8	2
Skomer	176	16	4
Skomer	177	19	7
Skomer	178	31	10
Skomer	179	35	0
Skomer	180	37	6
Skomer	181	11	0
Skomer	182	36	12
Skomer	183	49	9
Skomer	184	130	35
Skomer	185	259	43
Skomer	186	19	7
Skomer	187	20	5
Skomer	188	59	29
Skomer	189	30	9
Skomer	190	150	59
Skomer	191	140	56
Skomer	192	14	4
Skomer	193	37	12
Skomer	194	37	8
Skomer	195	62	23
Skomer	196	0	0
Skomer	197	9	4
Skomer	198	31	2
Skomer	199	4	0
Skomer	200	9	0
Skomer	201	37	1
Skomer	202	4	1
Skomer	203	0	0
Skomer	204	0	0
Skomer	205	0	0
Skomer	206	81	19
Skomer	207	13	1
Skomer	208	4	0
Skomer	209	105	47
Skomer	210	52	17
Skomer	211	135	48
Skomer	212	150	65
Skomer	213	52	25
Skomer	214	17	3
Skomer	215	88	33
Skomer	216	5	0
Skomer	217	43	24
Skomer	218	65	29
Skomer	219	45	25
Skomer	220	54	19
Skomer	221	76	16
Skomer	222	5	1
Skomer	223	190	45
Skomer	224	71	59
Skomer	225	45	14
Skomer	226	4	0
Skomer	227	6	0
Skomer	228	32	10
Skomer	229	8	1
Skomer	230	0	0
Skomer	231	17	0
Skomer	232	35	7
Skomer	233	0	0
Skomer	234	8	0
Skomer	235	6	4
Skomer	236	28	5
Skomer	237	0	0
Skomer	238	108	39
Skomer	239	7	0
Skomer	240	0	0
Skomer	241	108	43
Skomer	242	173	67
Skomer	243	20	6
Skomer	244	73	33
Skomer	245	33	14
Skomer	246	16	4
Skomer	247	56	15
Skomer	248	115	40
Skomer	249	156	74
Skomer	250	24	0
Skomer	251	6	0
Skomer	252	150	42
Skomer	253	181	52
Skomer	254	14	5
Skomer	255	14	4
Skomer	256	10	3
Skomer	257	35	9
Skomer	258	7	0
Skomer	259	33	13
Skomer	260	33	13
Skomer	261	57	17
Skomer	262	73	27
Skomer	263	99	28
Skomer	264	98	39
Skomer	265	255	68
Skomer	266	22	4
Skomer	267	145	19
Skomer	268	92	11
Skomer	269	49	21
Skomer	270	48	15
Skomer	271	9	2
Skomer	272	67	23
Skomer	273	20	6
Skomer	274	93	16
Skomer	275	0	0
Skomer	276	203	130
Skomer	277	10	4
Skomer	278	92	58
Skomer	279	68	39
Skomer	280	56	8
Skomer	281	41	16
Skomer	282	53	21
Skomer	283	0	0
Skomer	284	47	18
Skomer	285	22	2
Skomer	286	41	19
Skomer	287	152	51
Skomer	288	0	0
Skomer	289	0	0
Skomer	290	60	9
Skomer	291	35	5
Skomer	292	36	5
Skomer	293	37	25
Skomer	294	0	0
Skomer	295	91	34
Skomer	296	44	9
Skomer	297	0	0
High	1	10	2
High	2	0	0
High	3	3	0
High	4	0	0
High	5	0	0
High	6	5	0
High	7	0	0
High	8	24	2
High	9	7	1
High	10	0	0
High	11	0	0
High	12	0	0
High	13	16	1
High	14	2	0
High	15	8	0
High	16	14	1
High	17	7	2
High	18	3	0
High	19	0	0
High	20	6	0
High	21	0	0
High	22	27	0
High	23	33	5
High	24	65	8
High	25	0	0
High	26	0	0
High	27	9	1
High	28	0	0
High	29	1	0
High	30	6	0
High	31	10	1
High	32	14	0
High	33	16	0
High	34	11	0
High	35	34	4
High	36	0	0
High	37	13	4
High	38	17	2
High	39	5	1
High	40	8	0
High	41	0	0
High	42	18	2
High	43	17	0
High	44	0	0
High	45	1	0
High	46	0	0
High	47	0	0
High	48	2	0
High	49	0	0
High	50	5	2
High	51	0	0
High	52	12	1
High	53	27	1
High	54	24	2
High	55	2	1
High	56	0	0
High	57	0	0
High	58	4	0
High	59	6	1
High	60	6	0
High	61	9	2
High	62	0	0
High	63	48	9
High	64	6	1
High	65	10	4
High	66	4	0
High	67	0	0
High	68	8	1
High	69	0	0
High	70	1	0
High	71	13	1
High	72	6	0
High	73	12	1
High	74	39	6
High	75	0	0
High	76	11	1
High	77	22	2
High	78	38	6
High	79	0	0
High	80	23	0
High	81	12	1
High	82	34	5
High	83	52	15
High	84	53	8
High	85	9	2
High	86	17	4
High	87	56	7
High	88	1	0
High	89	2	0
High	90	8	0
High	91	16	0
High	92	2	0
High	93	28	2
High	94	8	0
High	95	28	2
High	96	0	0
High	97	0	0
High	98	0	0
High	99	0	0
High	100	5	2
High	101	9	1
High	102	4	0
High	103	28	3
High	104	92	8
High	105	0	0
High	106	0	0
High	107	1	0
High	108	4	1
High	109	4	0
High	110	72	8
High	111	40	1
High	112	4	0
High	113	56	10
High	114	0	0
High	115	0	0
High	116	1	0
High	117	4	0
High	118	11	1
High	119	59	11
High	120	2	0
High	121	3	0
High	122	6	0
High	123	3	0
High	124	1	1
High	125	6	2
High	126	0	0
High	127	0	0
High	128	0	0
High	129	0	0
High	130	2	0
High	131	1	0
High	132	0	0
High	133	12	0
High	134	0	0
High	135	0	0
High	136	0	0
High	137	0	0
High	138	5	0
High	139	13	0
High	140	27	2
High	141	0	0
High	142	0	0
High	143	19	0
High	144	0	0
High	145	0	0
High	146	0	0
High	147	4	0
High	148	27	0
Little Saltee	1	21	4
Little Saltee	2	0	0
Little Saltee	3	36	6
Little Saltee	4	11	3
Little Saltee	5	9	1
Little Saltee	6	23	4
Little Saltee	7	7	2
Little Saltee	8	54	9
Little Saltee	9	0	0
Little Saltee	10	43	5
Little Saltee	11	26	3
Little Saltee	12	6	2
Little Saltee	13	44	2
Little Saltee	14	26	3
Little Saltee	15	0	0
Little Saltee	16	0	0
Little Saltee	17	0	0
Little Saltee	18	0	0
Little Saltee	19	61	7
Little Saltee	20	69	8
Little Saltee	21	43	5
Little Saltee	22	65	3
Little Saltee	23	37	4
Little Saltee	24	43	5
Little Saltee	25	0	0
Little Saltee	26	20	3
Little Saltee	27	26	3
Little Saltee	28	69	8
Little Saltee	29	43	5
Little Saltee	30	12	2
Little Saltee	31	22	3
Little Saltee	32	86	10
Little Saltee	33	28	3
Little Saltee	34	43	5
Little Saltee	35	9	1
Little Saltee	36	0	0
Little Saltee	37	0	0
Little Saltee	38	0	0
Little Saltee	39	78	9
Little Saltee	40	21	4
Little Saltee	41	31	3
Little Saltee	42	9	1
Little Saltee	43	0	0
Little Saltee	44	0	0
Little Saltee	45	0	0
Little Saltee	46	9	1
Little Saltee	47	36	2
Little Saltee	48	14	1
Little Saltee	49	19	2
Little Saltee	50	63	1
Little Saltee	51	22	1
Little Saltee	52	6	2
Little Saltee	53	4	1
Little Saltee	54	15	1
Little Saltee	55	35	2
Little Saltee	56	11	1
Little Saltee	57	34	1
Little Saltee	58	35	2
Little Saltee	59	22	1
Little Saltee	60	19	1
Little Saltee	61	84	1
Little Saltee	62	12	1
Little Saltee	63	32	1
Little Saltee	64	7	2
Little Saltee	65	60	1
Little Saltee	66	27	1
Little Saltee	67	36	1
Little Saltee	68	31	2
Little Saltee	69	71	1
Little Saltee	70	0	0
Little Saltee	71	3	1
Little Saltee	72	70	2
Little Saltee	73	2	0
Little Saltee	74	12	0
Little Saltee	75	0	0
Little Saltee	76	11	2
Little Saltee	77	73	1
Little Saltee	78	0	0
Little Saltee	79	0	0
Little Saltee	80	0	0
Little Saltee	81	0	0
Little Saltee	82	35	2
Little Saltee	83	86	5
Little Saltee	84	29	2
Little Saltee	85	52	3
Little Saltee	86	74	1
Little Saltee	87	35	2
Little Saltee	88	23	1
Little Saltee	89	39	1
Little Saltee	90	27	1
Little Saltee	91	25	2
Little Saltee	92	46	2
Little Saltee	93	9	1
Little Saltee	94	108	1
Little Saltee	95	78	2
Little Saltee	96	42	1
Little Saltee	97	156	9
Little Saltee	98	52	3
Little Saltee	99	16	4
Little Saltee	100	69	4
Little Saltee	101	112	7
Little Saltee	102	52	3
Little Saltee	103	0	0
Little Saltee	104	0	0
Little Saltee	105	61	1
Little Saltee	106	0	0
Little Saltee	107	0	0
Little Saltee	108	0	0
Little Saltee	109	0	0
Little Saltee	110	0	0
Little Saltee	111	0	0
Little Saltee	112	0	0
Little Saltee	113	80	1
Little Saltee	114	35	2
Little Saltee	115	6	1
Little Saltee	116	102	1
Little Saltee	117	54	1
Little Saltee	118	33	1
Little Saltee	119	52	2
Little Saltee	120	42	1
Little Saltee	121	35	2
Little Saltee	122	35	2
Little Saltee	123	130	7
Little Saltee	124	95	1
Little Saltee	125	17	1
Little Saltee	126	19	1
Little Saltee	127	52	3
Little Saltee	128	78	6
Little Saltee	129	35	2
Little Saltee	130	121	10
Little Saltee	131	94	5
Little Saltee	132	96	5
Little Saltee	133	4	0
Little Saltee	134	0	0
Little Saltee	135	0	0
Little Saltee	136	0	0
Little Saltee	137	0	0
Little Saltee	138	69	2
Little Saltee	139	14	1
Little Saltee	140	72	2
Little Saltee	141	0	0
Little Saltee	142	0	0
Little Saltee	143	124	2
Little Saltee	144	0	0
Little Saltee	145	0	0
Little Saltee	146	0	0
Little Saltee	147	72	3
Little Saltee	148	48	4
Little Saltee	149	63	1
Little Saltee	150	18	2
Little Saltee	151	13	1
Little Saltee	152	19	1
Little Saltee	153	0	0
Little Saltee	154	66	2
Little Saltee	155	23	1
Little Saltee	156	2	0
